# Supplementary material for: FGFR signaling and neddylation facilitate SARS-CoV-2 infection by modulating interferon induction and viral entry, respectively
Source: iScience. 2025 Dec 29;29(2):114566. doi: 10.1016/j.isci.2025.114566 (PMC12828524; doi:10.1016/j.isci.2025.114566)
Supplement: Document S2. Immunoblots raw files [file mmc2.zip]

Archive with 7 entries (6 files):
- WBs/
- WBs/ACE2-Tubulin.tif
- WBs/ACE2.tif
- WBs/FGFR-KO and NAE1-KO - Tubulin.png
- WBs/FGFR-KO and NAE1-KO.tif
- WBs/TMPRSS2-tubulin.tif
- WBs/TMPRSS2.png
