# Supplementary material for: FGFR signaling and neddylation facilitate SARS-CoV-2 infection by modulating interferon induction and viral entry, respectively
Source: iScience. 2025 Dec 29;29(2):114566. doi: 10.1016/j.isci.2025.114566 (PMC12828524; doi:10.1016/j.isci.2025.114566)
Supplement: Document S3. Microscopy raw files [file mmc3.zip]

Archive with 5 entries (4 files):
- Microscopy/
- Microscopy/HEK293T-ACE2 Mock 24h.JPG
- Microscopy/HEK293T-ACE2 Mock 48h.JPG
- Microscopy/HEK293T-ACE2 SARS-CoV-2 24hpi.JPG
- Microscopy/HEK293T-ACE2 SARS-CoV-2 48hpi.JPG
